# Supplementary material for: Predicting Cortical Dark/Bright Asymmetries from Natural Image Statistics and Early Visual Transforms
Source: PLoS Comput Biol. 2015 May 28;11(5):e1004268. doi: 10.1371/journal.pcbi.1004268 (PMC4447361; doi:10.1371/journal.pcbi.1004268)
Supplement: S1 File — (ZIP) [file pcbi.1004268.s001.zip]

Archive with 232 entries (139 files):
- OnOffCode/
- OnOffCode/.DS_Store
- __MACOSX/
- __MACOSX/OnOffCode/
- __MACOSX/OnOffCode/._.DS_Store
- OnOffCode/.git/
- OnOffCode/.git/COMMIT_EDITMSG
- OnOffCode/.git/config
- OnOffCode/.git/description
- OnOffCode/.git/FETCH_HEAD
- OnOffCode/.git/HEAD
- OnOffCode/.git/hooks/
- OnOffCode/.git/hooks/applypatch-msg.sample
- OnOffCode/.git/hooks/commit-msg.sample
- OnOffCode/.git/hooks/post-commit.sample
- OnOffCode/.git/hooks/post-receive.sample
- OnOffCode/.git/hooks/post-update.sample
- OnOffCode/.git/hooks/pre-applypatch.sample
- OnOffCode/.git/hooks/pre-commit.sample
- OnOffCode/.git/hooks/pre-rebase.sample
- OnOffCode/.git/hooks/prepare-commit-msg.sample
- OnOffCode/.git/hooks/update.sample
- OnOffCode/.git/index
- OnOffCode/.git/info/
- OnOffCode/.git/info/exclude
- OnOffCode/.git/logs/
- OnOffCode/.git/logs/HEAD
- OnOffCode/.git/logs/refs/
- OnOffCode/.git/logs/refs/heads/
- OnOffCode/.git/logs/refs/heads/master
- OnOffCode/.git/logs/refs/remotes/
- OnOffCode/.git/logs/refs/remotes/origin/
- OnOffCode/.git/logs/refs/remotes/origin/HEAD
- OnOffCode/.git/logs/refs/remotes/origin/master
- OnOffCode/.git/objects/
- OnOffCode/.git/objects/01/
- OnOffCode/.git/objects/01/b25988db33aeea7ac82dd5b6392cce0b9c1771
- OnOffCode/.git/objects/07/
- OnOffCode/.git/objects/07/97e9277bc64751a11b3035bbe49a9aa72dce22
- OnOffCode/.git/objects/09/
- OnOffCode/.git/objects/09/7a5781a757ac18f802fea71b658144675eb3b1
- OnOffCode/.git/objects/0b/
- OnOffCode/.git/objects/0b/86a59f4a839635223bfebffb977d7d239af1c5
- OnOffCode/.git/objects/0b/d5af7acffc65b539c9fbd976544ccb87a3c946
- OnOffCode/.git/objects/12/
- OnOffCode/.git/objects/12/469896e69f66584afcd33233a0d4a14b9c77c3
- OnOffCode/.git/objects/16/
- OnOffCode/.git/objects/16/00ed9d49a26aa765dd6311b67138074e753d38
- OnOffCode/.git/objects/1a/
- OnOffCode/.git/objects/1a/53eb7f460149fcb63945b19727ac688983585e
- OnOffCode/.git/objects/1b/
- OnOffCode/.git/objects/1b/6051a2f8867dfdd833b5944c5443e63fef9978
- OnOffCode/.git/objects/1e/
- OnOffCode/.git/objects/1e/d63461932fe89441caf65b8fe575541573865e
- OnOffCode/.git/objects/21/
- OnOffCode/.git/objects/21/d61f607e468a9536f3c3c682f3b11f454a23e9
- OnOffCode/.git/objects/22/
- OnOffCode/.git/objects/22/152b989d5f9fd055fa68e583c4ec3f40260232
- OnOffCode/.git/objects/26/
- OnOffCode/.git/objects/26/3911d515799aff5e6f1f7d4d43bb8f55e634ba
- OnOffCode/.git/objects/29/
- OnOffCode/.git/objects/29/1d79bd29e3b74fb48588e6f47140ac4828cea9
- OnOffCode/.git/objects/31/
- OnOffCode/.git/objects/31/8a6682b69e8bfbfa03e6d79eb498837cf537ae
- OnOffCode/.git/objects/32/
- OnOffCode/.git/objects/32/6d61543395108b9bff0963c0d9b48f74e84c6a
- OnOffCode/.git/objects/36/
- OnOffCode/.git/objects/36/118c1808a521e0fd5ffc570783b8658d6bf7bc
- OnOffCode/.git/objects/3b/
- OnOffCode/.git/objects/3b/3f41a48e9be59ee3f1f780c78c448659783565
- OnOffCode/.git/objects/3b/81f02f9c04c98ee67e14ea1710f21695df2359
- OnOffCode/.git/objects/3d/
- OnOffCode/.git/objects/3d/69feca50d3dd761ab7b01212420aaf3957fdf2
- OnOffCode/.git/objects/43/
- OnOffCode/.git/objects/43/1765cdd731a2c1830058a8d2e40e9db546a25d
- OnOffCode/.git/objects/44/
- OnOffCode/.git/objects/44/b30236931b42ffe9a305ca24e2cd968c718758
- OnOffCode/.git/objects/45/
- OnOffCode/.git/objects/45/df1183390f6c31091251b158d9e3798d6d3760
- OnOffCode/.git/objects/48/
- OnOffCode/.git/objects/48/8235b5ab38fd1e7afa83495961453538ac03c4
- OnOffCode/.git/objects/4a/
- OnOffCode/.git/objects/4a/262b227206acef3c14aee32981289247e744e2
- OnOffCode/.git/objects/4c/
- OnOffCode/.git/objects/4c/63d649672b3c387448efad656066522518d188
- OnOffCode/.git/objects/4e/
- OnOffCode/.git/objects/4e/8c6954f6041bd54684c93198924501f0cb0744
- OnOffCode/.git/objects/50/
- OnOffCode/.git/objects/50/1e32bc698039a8df1eecea7f181dd2e47964ca
- OnOffCode/.git/objects/51/
- OnOffCode/.git/objects/51/43bc3d819c10eaedf620fb877ef475e957b32f
- OnOffCode/.git/objects/53/
- OnOffCode/.git/objects/53/c5c0df8e5236afaa7d9dfe426cabb5b2800699
- OnOffCode/.git/objects/56/
- OnOffCode/.git/objects/56/e6d864ece9f8aa45fe703a7b67e95db90bdd3e
- OnOffCode/.git/objects/5e/
- OnOffCode/.git/objects/5e/03297302619a6771fd97eb4e00946e85b10390
- OnOffCode/.git/objects/60/
- OnOffCode/.git/objects/60/8f62b05ba31b6b3213b0110855fe11c87c5a3a
- OnOffCode/.git/objects/63/
- OnOffCode/.git/objects/63/b09fe0d8946cce8fa47b315ac1be42c8f64b8c
- OnOffCode/.git/objects/64/
- OnOffCode/.git/objects/64/31b79660a02d09cf35f81194db2eef3d31bbd2
- OnOffCode/.git/objects/65/
- OnOffCode/.git/objects/65/bed8757908dddbaa3507d021c8e9f1982474c0
- OnOffCode/.git/objects/70/
- OnOffCode/.git/objects/70/156a1eebcb4476acf15c5b82d78fd75bd1e975
- OnOffCode/.git/objects/72/
- OnOffCode/.git/objects/72/2116166ecebd9d7b3035de19d642b01eb5b9b0
- OnOffCode/.git/objects/72/634e17882722c941869fe38f0bb5c2f621bc60
- OnOffCode/.git/objects/72/719bcef07d553f958e1f0ccbed176cda976db1
- OnOffCode/.git/objects/76/
- OnOffCode/.git/objects/76/4c50330ba01f71c2e986ed79751c2b75a8a948
- OnOffCode/.git/objects/79/
- OnOffCode/.git/objects/79/4310098369095c2f46cd7e7a04ad00d09127c4
- OnOffCode/.git/objects/7c/
- OnOffCode/.git/objects/7c/b4c8f8de6e01b0c604b409b2d0149c219f86b4
- OnOffCode/.git/objects/7f/
- OnOffCode/.git/objects/7f/3853bee538c6ca230d525754b20942019df7bb
- OnOffCode/.git/objects/7f/b3bdbfa1d415704376621359b29e7f143f83c4
- OnOffCode/.git/objects/82/
- OnOffCode/.git/objects/82/fee8fe11115300a0ae95e0d3c8b49edf130bbe
- OnOffCode/.git/objects/87/
- OnOffCode/.git/objects/87/ade45b6dd93089b1dde38daa92e6387684c235
- OnOffCode/.git/objects/8a/
- OnOffCode/.git/objects/8a/031db28923d0f8b69229d31a5189e89f648331
- OnOffCode/.git/objects/8c/
- OnOffCode/.git/objects/8c/2185c4b43af37347bb7fcefc854bd14393c22b
- OnOffCode/.git/objects/8f/
- OnOffCode/.git/objects/8f/62796c5a15b5e11529dcb603f9159e1696b73e
- OnOffCode/.git/objects/94/
- OnOffCode/.git/objects/94/089b383e079387e0cf79e9065f2a4707a61163
- OnOffCode/.git/objects/98/
- OnOffCode/.git/objects/98/c9fd4d15c3059b67f0f03b793b908511e7f264
- OnOffCode/.git/objects/98/ef9eccd54001f7390ed625dcaff76031fe588e
- OnOffCode/.git/objects/99/
- OnOffCode/.git/objects/99/a6b71c3d0632ef78b039eba1cf257531a35bb5
- OnOffCode/.git/objects/a3/
- OnOffCode/.git/objects/a3/368ad21a768a8554f423390934510d1a0187cb
- OnOffCode/.git/objects/b1/
- OnOffCode/.git/objects/b1/a503d5c38d5447619cb5915810240cbf6b415a
- OnOffCode/.git/objects/b1/ed626e662bb7cce40c30c385c1a96846fa67b9
- OnOffCode/.git/objects/b6/
- OnOffCode/.git/objects/b6/d93629d21facece7920d772aa097b8a4931553
- OnOffCode/.git/objects/c0/
- OnOffCode/.git/objects/c0/9618572025d0dabcf0dcd24a6cd5e04ec206cb
- OnOffCode/.git/objects/c5/
- OnOffCode/.git/objects/c5/7da309bee71041c6f8e6be901c0985d8874a1b
- OnOffCode/.git/objects/c6/
- OnOffCode/.git/objects/c6/44a340b0a23edebf54e188507e126120364a1c
- OnOffCode/.git/objects/cb/
- OnOffCode/.git/objects/cb/d43a9e1b8cd6ae446d1162b13255b1d986359c
- OnOffCode/.git/objects/cf/
- OnOffCode/.git/objects/cf/987cfeec40d7f4452c291c038920288913b388
- OnOffCode/.git/objects/d0/
- OnOffCode/.git/objects/d0/8072cf7ea0598947feebf74aaa35ca29921701
- OnOffCode/.git/objects/d7/
- OnOffCode/.git/objects/d7/74f84d356c772e995c1e0fc02158f82c810f3f
- OnOffCode/.git/objects/e1/
- OnOffCode/.git/objects/e1/3346d42746f61bc2b361a01d30630f6cede757
- OnOffCode/.git/objects/e1/561b5340d63e3d550858a7ddd88329262a3d70
- OnOffCode/.git/objects/e3/
- OnOffCode/.git/objects/e3/8bbbc5878508cff7176e196b9a284da7d7e144
- OnOffCode/.git/objects/e7/
- OnOffCode/.git/objects/e7/c586eabb4730f15f8f8d25d404cc34df287071
- OnOffCode/.git/objects/eb/
- OnOffCode/.git/objects/eb/edc4626c9bfe0ca2b58f4ef93030a570a9b3ae
- OnOffCode/.git/objects/ee/
- OnOffCode/.git/objects/ee/ec0b5388cf75539edb834c39af9d31aaf4e805
- OnOffCode/.git/objects/f3/
- OnOffCode/.git/objects/f3/bef5e38d7ce62f8c936c85e6e4544cfb734b52
- OnOffCode/.git/objects/f7/
- OnOffCode/.git/objects/f7/35b7cf3355096f2673bf66451723823a85087a
- OnOffCode/.git/objects/f7/cff8e2a2307ef03798a23b9b1aa0511617b8bc
- OnOffCode/.git/objects/fa/
- OnOffCode/.git/objects/fa/1b037bd04afdd26a3f3c9f37521c32d0c633fc
- OnOffCode/.git/objects/fb/
- OnOffCode/.git/objects/fb/0b33984626bc731ed5ade946a5faa91e48aca8
- OnOffCode/.git/objects/fc/
- OnOffCode/.git/objects/fc/3cb4901f19d7ab07b56bc273c39827da3027d1
- OnOffCode/.git/objects/ff/
- OnOffCode/.git/objects/ff/1a100d7dbf619ccc76a123cd463ca3b182fda2
- OnOffCode/.git/objects/info/
- OnOffCode/.git/objects/pack/
- OnOffCode/.git/packed-refs
- OnOffCode/.git/refs/
- OnOffCode/.git/refs/heads/
- OnOffCode/.git/refs/heads/master
- OnOffCode/.git/refs/remotes/
- OnOffCode/.git/refs/remotes/origin/
- OnOffCode/.git/refs/remotes/origin/HEAD
- OnOffCode/.git/refs/remotes/origin/master
- OnOffCode/.git/refs/tags/
- OnOffCode/.git/sourcetreeconfig
- __MACOSX/OnOffCode/.git/
- __MACOSX/OnOffCode/.git/._sourcetreeconfig
- OnOffCode/example_images/
- OnOffCode/example_images/.DS_Store
- __MACOSX/OnOffCode/example_images/
- __MACOSX/OnOffCode/example_images/._.DS_Store
- OnOffCode/example_images/checker.png
- OnOffCode/example_images/flowers.png
- OnOffCode/example_images/gabor.png
- OnOffCode/example_images/natural_noise.png
- OnOffCode/example_images/white_noise.png
- OnOffCode/helper_functions/
- OnOffCode/helper_functions/.DS_Store
- __MACOSX/OnOffCode/helper_functions/
- __MACOSX/OnOffCode/helper_functions/._.DS_Store
- OnOffCode/helper_functions/apply_crf.m
- __MACOSX/OnOffCode/helper_functions/._apply_crf.m
- OnOffCode/helper_functions/apply_dog_filter.m
- __MACOSX/OnOffCode/helper_functions/._apply_dog_filter.m
- OnOffCode/helper_functions/compute_filter_equivalent_contrast.m
- __MACOSX/OnOffCode/helper_functions/._compute_filter_equivalent_contrast.m
- OnOffCode/helper_functions/filter_image.m
- __MACOSX/OnOffCode/helper_functions/._filter_image.m
- OnOffCode/helper_functions/handle_args.m
- __MACOSX/OnOffCode/helper_functions/._handle_args.m
- OnOffCode/helper_functions/load_croner_kaplan_rgc_info.m
- __MACOSX/OnOffCode/helper_functions/._load_croner_kaplan_rgc_info.m
- OnOffCode/helper_functions/load_image.m
- __MACOSX/OnOffCode/helper_functions/._load_image.m
- OnOffCode/helper_functions/make_2d_gaussian.m
- __MACOSX/OnOffCode/helper_functions/._make_2d_gaussian.m
- OnOffCode/helper_functions/make_rgc_filters.m
- __MACOSX/OnOffCode/helper_functions/._make_rgc_filters.m
- OnOffCode/helper_functions/show_results.m
- __MACOSX/OnOffCode/helper_functions/._show_results.m
- OnOffCode/onoff.m
- __MACOSX/OnOffCode/._onoff.m
- OnOffCode/README.txt
