# Supplementary material for: Predicting Cortical Dark/Bright Asymmetries from Natural Image Statistics and Early Visual Transforms
Source: PLoS Comput Biol. 2015 May 28;11(5):e1004268. doi: 10.1371/journal.pcbi.1004268 (PMC4447361; doi:10.1371/journal.pcbi.1004268)
Supplement: S1 File — (ZIP) [file pcbi.1004268.s001.zip › OnOffCode/helper_functions/apply_crf.m]

function [im_new,crf]  = apply_crf(im,fltrs,path)
%
% Model the RGC contrast response functions for a given pathway
%
% INPUT:
%
%       im:     image matrix of RGC difference of Gaussian model output
%               values
%       fltrs:  structure containing RGC filters
%       path:   either 'ON' or 'OFF'
%
% OUTPUT:
%
%       im_new:    image matrix of RGC responses after applying CRF
%       crf:       look up table used to simulate RGC contrast response
%                   function
%
%
% CRFs are modeled as cumulative Gaussian to approximate those measured in
% the primate and guinea pig retina
%
% SOURCE: 
% Zaghloul K.A., Boahen K., Demb J.B. (2003) Different circuits for on 
% and off retinal ganglion cells cause different contrast sensitivities. 
% Journal of Neuroscience 23, 2645-2654.
%
% Chichilnisky E.J., Kalmar R.S. (2002) Functional asymmetries in on and off 
% ganglion cells of primate retina. The Journal of Neuroscience 22, 2737-2747.
%
% Emily Cooper, 2015


crf.cont = -1:1.0000e-04:1; % Weber contrasts over which to evaluate the CRF

% ON and OFF pathways have different CRFs
switch path
    
    case 'ON'
        
        crf.resp = 0.5 * ( 1 + erf( (crf.cont-0.375) / (0.3*sqrt(2)) ) );   % evaluate cumulative Gaussian model
        crf.resp = 0.5 * crf.resp/max(crf.resp);                            % normalize and scale to 1/2 OFF maximum response
        
    case 'OFF'
        
        crf.resp = 0.5 * ( 1 + erf( (-crf.cont-0.6) / (0.2*sqrt(2)) ) );    % evaluate cumulative Gaussian model
        crf.resp = crf.resp/max(crf.resp);                                  % normalize so max response is 1
        
    otherwise; error('Unknown pathway');
        
end

% compute filter response for each contrast value if the stimulus is a spot
% of light with defined Weber Contrast
crf.fltr   = compute_filter_equivalent_contrast(fltrs.(path).cntr, fltrs.(path).sur, crf.cont); 
        
% convert each filter response to the correct RGC response for the equivalent contrast level
im_new     = interp1(crf.fltr,crf.resp,im,'linear');  

% assign out of range filter responses (nans) to +/-100% weber contrast
im_new(isnan(im_new) & im < 0) = crf.resp(1);
im_new(isnan(im_new) & im > 0) = crf.resp(end);
