# Supplementary material for: Predicting Cortical Dark/Bright Asymmetries from Natural Image Statistics and Early Visual Transforms
Source: PLoS Comput Biol. 2015 May 28;11(5):e1004268. doi: 10.1371/journal.pcbi.1004268 (PMC4447361; doi:10.1371/journal.pcbi.1004268)
Supplement: S1 File — (ZIP) [file pcbi.1004268.s001.zip › OnOffCode/helper_functions/apply_dog_filter.m]

function imdog = apply_dog_filter(im, cntr, sur)
%
% Apply a normalized DOG filter to a image
%
% INPUT:
%
%       im:     image matrix of linear intensity values
%       cntr:   Gaussian filter for center of DOG
%       sur:    Gaussian filter for surround of DOG
%
% OUTPUT:
%
%       imdog:  image matrix after filtering, cropped to remove boudary
%               artifacts
%
% Emily Cooper, 2015

edges   = ceil(size(cntr,1)/2);                             % half filter width to be removed from image edges

% make sure image is large enough to remove boundary artifacts after filtering
if size(im,1) <= 2*edges || size(im,1) <= 2*edges
    error('image is too small to filter with RGCs');
else
    imcen   = conv2( im, cntr, 'same' );                    % center filtered
    imsur   = conv2( im, sur, 'same' );                     % surround filtered
    imdog   = (imcen - imsur)./imsur;                       % combine center - surround, and divisive normalization
    imdog   = imdog(edges+1:end-edges,edges+1:end-edges);   % crop edge off
end
